# Supplementary material for: GPNMB plays a protective role against obesity-related metabolic disorders by reducing macrophage inflammatory capacity
Source: J Biol Chem. 2021 Sep 25;297(5):101232. doi: 10.1016/j.jbc.2021.101232 (PMC8524194; doi:10.1016/j.jbc.2021.101232)
Supplement: Supplemental Data 1 [file mmc2.xlsx]

## Sheet: Fig. 1a
GPNMB NC	GPNMB HFD
1	357.054
3.31728	290.018
1.23971	494.559
1.11729	294.067
3.07375	306.555
2.92817	458.253

## Sheet: Fig. 1c
Lung	Heart	Liver	Kidney	Spleen	Muscle	WAT
6.41	0.5	0.02	0.02	0.68	1.02	23.43
6.87	0.57	0.01	0.01	0.66	1.04	17.51
5.9	0.97	0.01	0.02	0.88	0.72	19.16

## Sheet: Fig.  1d - Left
SVF	MA
1.1019	1.15669
1.59107	0.323088
0.697372	0.946058
1	0.137738
1.86607	1.00696
1.32869	0.223756

## Sheet: Fig. 1d - Right
Endothelial Cells	Macrophages	Other
1	12.996	6.02099
1.15669	8.39773	3.94493
1	10.7034	4.82323
1.02101	8.69388	9.06307
1.06437	8.39773	8.69388

## Sheet: Fig. 1e
Adipocytes 0d	Adipocytes 2d	Adipocytes 12d
1.08674	0.090873	0.255253
1.44393	0.11744	0.323088
1.14076	0.096055	0.411796
1.01396	0.076947	0.289172

## Sheet: Fig. 1f
NC-SVF	HFD-SVF	NC-MA	HFD-MA
1	12.2101	0.293209	17.7531
1.44393	4.50023	0.858565	40.5042
1.69349	9.00047	0.125	32.2226
1.20581	8.9383	0.203063	8

## Sheet: Fig. 1g
Adipocytes	Pre-Adipocytes	RAW 264.7 Cells	Peritoneal Macrophages
1	4.14106	1226.22	12245.8
1.33793	4.05584	1105.13	14868.8
1.43396	3.81055	639.145	14462.2

## Sheet: Fig. 1h
PM-Control	PM-IL-10	PM-TNF-α	PM-LPS
1	1.31039	0.632878	0.057114
1.43396	1.61328	0.888843	0.055553
1.20581	1.97246	0.632878	0.060371
1.04247	2.20381	0.624165	0.057114
1	1.76541	0.594604	0.052922

## Sheet: Fig. 2a
WT-HFD-BW (weeks)
10	25.3	25.2	25.7	26.9	27.8	27.3	26.9	27	25.6	23.8	25.3
11	31.7	29.8	28.8	29	28.4	30.3	29.8	27.5	30.8	28.9	32.3
12	34.8	31.3	32.4	36	35.7	32.9	35.5	32.6	31.5	31.7	33.9
13	30.6	30.9	29.2	32.1	31	31.1	36.4	31.9	33	34.1	37.1
14	35	39.2	38	35.5	40	35.2	34.4	32.6	33.6	33.6	35.5
15	38.4	38.5	36.5	34.2	36.4	35.7	40.8	37.5	41.7	41.4	38.8
16	41.3	38.1	39.8	37.3	41.8	42.5	42.2	43.4	41.1	39.6	43.1
17	43.6	39.8	41.7	44.8	38.7	43.5	44.7	41.6	44.1	45.1	44.5
18	40.8	46.3	43	44.1	44.7	40.6	46.3	46	46.1	41.5	44.4
19	46.7	44.3	47.1	46.3	47.3	48.3	46.3	45	45.4	43.4	49.4
20	43.7	48.2	49.6	47.1	45.7	46.4	47.7	47.5	46	44.5	46.5
21	50.6	45.2	52	46.3	47.6	47	48.2	46.6	44.8	47.2	48.8
22	50.4	47.8	45.6	46.2	52.5	48.2	47.9	49.2	48.4	45.4	48
GPNMB-KO-HFD-BW (weeks)
10	28	28.3	27.5	25.3	26.7	27.4
11	31.1	29.9	31.7	34.4	29.7	30
12	35.1	32.6	34	34.2	36.2	37.3
13	33.4	33.5	34.2	37.5	34	33.5
14	40.3	38.3	36.7	37.8	37.1	36.7
15	39.2	39.7	40.1	39.2	43	39.1
16	42.1	42.4	40.5	43.3	45	43.5
17	44.7	42.7	43.2	42.9	45.6	46.8
18	45.2	42.6	43.8	44.4	47.8	46.2
19	47.2	49.5	45	48.3	47.5	45.7
20	48.7	47.7	46.9	45.4	50	47
21	47.3	48.5	50	48.4	45.6	47.5
22	50.3	51.1	46	48.7	51.3	47.5
WT-NC-BW (weeks)
10	24.5	22.3	23.5	22.7	22.8	23.1
11	24.9	23	23.7	22.2	23.5	24.1
12	25.5	23.6	24	22.6	23.8	24.9
13	26.6	24.5	25.1	23.4	24.3	25.8
14	27.6	25	25.9	24.1	24.5	26.2
15	28.8	26.1	26.8	25.2	25.3	27.1
16	29.5	26.4	27.2	25.5	25.9	27.7
17	30.8	27.3	28	26.4	26.8	28.5
18	31	27.4	27.9	26.5	27	28.5
19	31.3	27.4	28.4	26.6	27.5	28.9
20	31.5	27.6	28.2	26.9	27.7	29.3
GPNMB-KO-NC-BW (weeks)
10	23.2	22.8	24.6	25.2	22.2	22.3
11	23.8	23	25.4	25.4	22.6	22.5
12	24.4	23.5	25.7	26	23.1	22.8
13	25.3	24.7	26.3	26.9	24	23.7
14	26	25.2	26.9	27.5	24.6	24.5
15	27.2	26.2	27.7	28.3	25.5	25.4
16	28	26.5	28.5	28.9	25.8	26
17	28.5	27.3	29.2	29.9	26.3	26.5
18	28.4	27.1	29.4	30.2	26.1	26.9
19	28.6	27.2	29.6	30.1	26.8	27.4
20	29	27.7	29.2	30.4	26.8	27

## Sheet: Fig. 2b
WT-Body Fat Ratio	GPNMB-KO Body Fat Ratio
50.0887	48.2098
49.6948	49.7223
49.1413	48.3042
48.8332	52.3281
47.8895	53.179
49.902	49.9341

[truncated: 32 more sheets: Fig. 2c, Fig. 2d, Fig. 2f, Fig. 2g, Fig. 2i, Fig. 2j, Fig. 3a, Fig. 3b, Fig. 3c, Fig. 3d, Fig. 3e, Fig. 3f, Fig. 4b, Fig. 4c, Fig. 4d, Fig. 4e, Fig. 5a, Fig. 5b, Fig.5c, Fig. 5e …]
